# Supplementary material for: miR-21/SMAD2 Is Involved in the Decrease in Progesterone Synthesis Caused by Lipopolysaccharide Exposure in Follicular Granulosa Cells of Laying Goose
Source: Metabolites. 2024 Jun 27;14(7):362. doi: 10.3390/metabo14070362 (PMC11278936; doi:10.3390/metabo14070362)
Supplement: Supplementary file 1 [file metabolites-14-00362-s001.zip]

Archive with 5 entries (5 files):
- Supplementary Figure S1. GO analysis of differentially expressed miRNA target genes..jpg
- Supplementary Table S1.Primers used for quantitative real-time PCR..xlsx
- Supplementary Table S2. Summary of data generated from small RNA deep sequencing..xlsx
- Supplementary Table S3. Predict target genes of DEMs between HF and DF..xlsx
- Supplementary_Material.pdf
