# Supplementary material for: miR-21/SMAD2 Is Involved in the Decrease in Progesterone Synthesis Caused by Lipopolysaccharide Exposure in Follicular Granulosa Cells of Laying Goose
Source: Metabolites. 2024 Jun 27;14(7):362. doi: 10.3390/metabo14070362 (PMC11278936; doi:10.3390/metabo14070362)
Supplement: Supplementary file 1 [file metabolites-14-00362-s001.zip › Supplementary Table S1.Primers used for quantitative real-time PCR..xlsx]

## Sheet: S1
Table S1. Primers used for quantitative real-time PCR
Gene	Primer Sequences (5' to 3')	Annealing	Length	Accession number
β-actin	F: CGAATCCGGACCCTCCATTG	60℃	77bp	XM_013174886.1
	R: TTTGTCACAAGGGTGTGGGT
STAR	F: GTGCGGTGGAAAGCGAATTT	60℃	145bp	XM_013194444.2
	R: CGGGTGCTCGGCCTTAAATA
CYP11A1	F: TGATCCTTCCCCCAGACACT	60℃	138bp	XM_048081522.1
	R: GAAGCTCAGCCCCTTGAAGT
HSD3B	F: TGTAGCAAGGGAGACGTGAG	60℃	119bp	XM_013196414.2
	R: CTTGGTTCCACCCCTCTAGC
SMAD2	F: TGGACCTGGGGGCATTGAT	60℃	81bp	XM_048054491.1
	R: CGTTCAGGTTTTCCGCCTCG
miR-21-5p	F: GCGGTAGCTTATCAGACTGATGTTGA	60℃	\	MIMAT0021865 (miRBase)
	R: CAGGTCCAGTTTTTTTTTTTTTT
U6	F: GGGCCATGCTAATCTTCTCTGTA	60℃	\	\
	R:CAGGTCCAGTTTTTTTTTTTTTT
