# Supplementary material for: miR-21/SMAD2 Is Involved in the Decrease in Progesterone Synthesis Caused by Lipopolysaccharide Exposure in Follicular Granulosa Cells of Laying Goose
Source: Metabolites. 2024 Jun 27;14(7):362. doi: 10.3390/metabo14070362 (PMC11278936; doi:10.3390/metabo14070362)
Supplement: Supplementary file 1 [file metabolites-14-00362-s001.zip › Supplementary Table S2. Summary of data generated from small RNA deep sequencing..xlsx]

## Sheet: Sheet1
Table S2. Summary statistics of the transcriptome sequencing for chickens from HF and DF.
Samples	Raw_reads	Clean_reads	Mapped_Reads	Containing N'reads	Q30(%)
HF_1	20024465	18424497	12818614	905	98.8
HF_2	23685341	22419694	15684811	618	98.95
HF_3	30282574	23978828	10411619	1349	98.66
DF_1	22094213	21274748	13058267	223	98.7
DF_2	22509993	21479759	12653668	221	98.56
DF_3	17093597	15942353	9058793	752	98.77
